# Supplementary material for: AMPK-Mediated Phosphorylation of Nrf2 at S374/S408/S433 Favors Its βTrCP2-Mediated Degradation in KEAP1-Deficient Cells
Source: Antioxidants (Basel). 2023 Aug 9;12(8):1586. doi: 10.3390/antiox12081586 (PMC10451539; doi:10.3390/antiox12081586)
Supplement: Supplementary file 1 [file antioxidants-12-01586-s001.zip]

Archive with 1 entries (1 files):
- antioxidants-2531422-supplementary.pdf
